# Supplementary material for: Photoswitchable isomers to improve grain boundary resilience and perovskite solar cells stability under light cycling
Source: Nat Energy. 2026 Feb 25;11(4):623–32. doi: 10.1038/s41560-026-01993-z (PMC13121018; doi:10.1038/s41560-026-01993-z)
Supplement: Supplementary file 3 — Data for Supplementary Figs. 2, 4a,b, 14, 41 and 42. [file 41560_2026_1993_MOESM3_ESM.xlsx]

## Sheet: Sup Fig. 2
30s	Mean	SD	Sample 1	Sample 2	Sample 3	Sample 4	Sample 5	Sample 6
0	24.8	0.83	25.22	23.52	24.02	25.21	25.64	25.19
150	24.5	0.69	24.85	23.44	23.85	24.84	25.19	24.83
300	24.2	0.72	24.57	23.09	23.52	24.56	24.93	24.54
450	23.82	0.78	24.22	22.62	23.08	24.21	24.61	24.19
600	23.2	0.79	23.6	21.98	22.45	23.59	24	23.57
750	22.4	0.72	22.77	21.29	21.72	22.76	23.13	22.74
900	21.6	0.73	21.97	20.48	20.91	21.96	22.34	21.94
1050	20.8	0.81	21.21	19.55	20.04	21.2	21.62	21.18
1200	19.84	0.84	20.27	18.55	19.05	20.26	20.69	20.24
60s	Mean	SD	Sample 1	Sample 2	Sample 3	Sample 4	Sample 5	Sample 6
0	25	1.04	25.64	25.29	25.06	25.66	22.93	25.42
150	24.78	1.02	25.41	25.07	24.84	25.43	22.75	25.19
300	24.55	1.04	25.19	24.84	24.61	25.21	22.48	24.97
450	24.2	1	24.82	24.48	24.26	24.83	22.21	24.6
600	23.5	0.95	24.09	23.77	23.56	24.1	21.61	23.88
750	22.8	0.88	23.34	23.05	22.85	23.36	21.05	23.16
900	22.1	1.04	22.74	22.39	22.16	22.76	20.03	22.52
1050	21.4	0.94	21.98	21.66	21.46	22	19.53	21.78
1200	20.75	0.87	21.29	20.99	20.8	21.3	19.02	21.1
90s	Mean	SD	Sample 1	Sample 2	Sample 3	Sample 4	Sample 5	Sample 6
0	24.9	0.9	24.85	24.78	23.22	25.68	25.55	25.32
150	24.7	0.84	24.54	23.95	23.57	25.63	25.54	24.97
300	24.55	0.82	24.54	24	23.29	25.64	25.05	24.78
450	24.4	1.02	24.16	23.55	22.98	25.61	25.28	24.82
600	24	1.04	23.26	23.1	22.83	25.04	24.93	24.84
750	23.4	0.92	23.68	23.62	21.53	23.98	23.83	23.76
900	22.8	0.96	22.73	22.07	21.49	24.24	23.26	23.01
1050	22.2	0.9	22.32	21.28	21.02	23.42	22.59	22.57
1200	21.66	0.92	21.55	21.06	20.19	22.64	22.3	22.22
120s	Mean	SD	Sample 1	Sample 2	Sample 3	Sample 4	Sample 5	Sample 6
0	24.5	0.9	25.13	23.85	23.03	24.57	25.35	25.08
150	24.48	0.92	25.13	23.82	22.97	24.55	25.34	25.07
300	24.38	0.94	25.04	23.7	22.84	24.45	25.26	24.98
450	24.3	0.98	24.99	23.59	22.7	24.37	25.22	24.93
600	24.01	1	24.71	23.29	22.37	24.09	24.95	24.65
750	23.52	1.02	24.24	22.78	21.85	23.6	24.48	24.17
900	23.04	0.9	23.67	22.39	21.57	23.11	23.89	23.62
1050	22.55	0.96	23.23	21.86	20.98	22.62	23.45	23.16
1200	22.12	0.82	22.7	21.53	20.78	22.18	22.89	22.64

## Sheet: Sup Fig. 4a
Aged devices	Voltage (V)	Current density (mA/cm2)		Aged Meo-4PACz	Voltage (V)	Current density (mA/cm2)		Meo-4PACz	Voltage (V)	Current density (mA/cm2)
	-0.1	25.5245			-0.1	26.1009			-0.1	26.1971
	-0.08	25.5311			-0.08	26.0975			-0.08	26.1959
	-0.06	25.535			-0.06	26.0977			-0.06	26.1907
	-0.04	25.5357			-0.04	26.1022			-0.04	26.1911
	-0.02	25.5247			-0.02	26.1019			-0.02	26.1957
	0	25.5002			0	26.1			0	26.1998
	0.02	25.4611			0.02	26.0969			0.02	26.1991
	0.04	25.4173			0.04	26.0871			0.04	26.1934
	0.06	25.3802			0.06	26.0791			0.06	26.1844
	0.08	25.3431			0.08	26.0713			0.08	26.1734
	0.1	25.299			0.1	26.0651			0.1	26.1687
	0.12	25.2568			0.12	26.0568			0.12	26.1649
	0.14	25.2262			0.14	26.0481			0.14	26.156
	0.16	25.2183			0.16	26.0401			0.16	26.1419
	0.18	25.2175			0.18	26.0367			0.18	26.1293
	0.2	25.2162			0.2	26.0371			0.2	26.126
	0.22	25.2045			0.22	26.0374			0.22	26.1251
	0.24	25.187			0.24	26.0335			0.24	26.1345
	0.26	25.1604			0.26	26.0259			0.26	26.1367
	0.28	25.1213			0.28	26.0208			0.28	26.1396
	0.3	25.0774			0.3	26.0142			0.3	26.1327
	0.32	25.0374			0.32	26.0064			0.32	26.1282
	0.34	25.002			0.34	25.9986			0.34	26.1284
	0.36	24.968			0.36	25.9946			0.36	26.1285
	0.38	24.9324			0.38	25.9876			0.38	26.1245
	0.4	24.9005			0.4	25.9783			0.4	26.1114
	0.42	24.8701			0.42	25.9652			0.42	26.0957
	0.44	24.8488			0.44	25.957			0.44	26.0807
	0.46	24.8328			0.46	25.9519			0.46	26.0679
	0.48	24.8181			0.48	25.9498			0.48	26.056
	0.5	24.8038			0.5	25.9482			0.5	26.043
	0.52	24.7859			0.52	25.9456			0.52	26.0338
	0.54	24.7611			0.54	25.9418			0.54	26.0397
	0.56	24.7323			0.56	25.9405			0.56	26.0571
	0.58	24.6995			0.58	25.9414			0.58	26.0694
	0.6	24.6717			0.6	25.9416			0.6	26.0692
	0.62	24.6359			0.62	25.9357			0.62	26.0575
	0.64	24.5947			0.64	25.924			0.64	26.0488
	0.66	24.5377			0.66	25.9115			0.66	26.0407
	0.68	24.4723			0.68	25.8981			0.68	26.0324
	0.7	24.4044			0.7	25.8827			0.7	26.0203
	0.72	24.3409			0.72	25.8662			0.72	26.0096
	0.74	24.2844			0.74	25.8494			0.74	26.0023
	0.76	24.2336			0.76	25.8361			0.76	25.9961
	0.78	24.1839			0.78	25.828			0.78	25.9884
	0.8	24.1313			0.8	25.8225			0.8	25.9864
	0.82	24.0707			0.82	25.8194			0.82	25.9865
	0.84	23.9998			0.84	25.8197			0.84	25.9897
	0.86	23.9136			0.86	25.8274			0.86	25.9897
	0.88	23.808			0.88	25.8371			0.88	25.9873
	0.9	23.6757			0.9	25.8359			0.9	25.9718
	0.92	23.5038			0.92	25.8079			0.92	25.942
	0.94	23.2717			0.94	25.7426			0.94	25.8946
	0.96	22.939			0.96	25.6295			0.96	25.8255
	0.98	22.4268			0.98	25.4518			0.98	25.7149
	1	21.6224			1	25.1746			1	25.5318
	1.02	20.3822			1.02	24.734			1.02	25.2277
	1.04	18.5			1.04	24.0229			1.04	24.7268
	1.06	15.6992			1.06	22.8653			1.06	23.8969
	1.08	11.7601			1.08	21.0096			1.08	22.5246
	1.1	6.53172			1.1	18.1419			1.1	20.3016
	1.12	-0.00478			1.12	13.9284			1.12	16.8358
	1.14	-7.88314			1.14	8.0489			1.14	11.6927
	1.16	-16.5115			1.16	0.00641			1.16	4.41472
	1.18	-25.1399			1.18	-10.102			1.18	-5.7306
	1.2	-33.7683			1.2	-20.9292			1.2	-18.657
	1.22	-42.3967			1.22	-31.7563			1.22	-31.5835

## Sheet: Sup Fig. 4b
Aged device	Voltage (V)	Current density (mA/cm2)		Aged 4PACz	Voltage (V)	Current density (mA/cm2)		4PACz	Voltage (V)	Current density (mA/cm2)
	-0.1	25.1347			-0.1	26.113			-0.1	26.1003
	-0.08	25.1122			-0.08	26.0857			-0.08	26.1003
	-0.06	25.091			-0.06	26.062			-0.06	26.1003
	-0.04	25.0617			-0.04	26.0424			-0.04	26.1051
	-0.02	25.0321			-0.02	26.0176			-0.02	26.1067
	0	24.9892			0	26			0	26.0999
	0.02	24.9453			0.02	25.9906			0.02	26.0873
	0.04	24.9051			0.04	25.9991			0.04	26.0752
	0.06	24.8766			0.06	26.0071			0.06	26.0685
	0.08	24.8537			0.08	26.0169			0.08	26.059
	0.1	24.8296			0.1	26.0181			0.1	26.0436
	0.12	24.8063			0.12	26.0154			0.12	26.0273
	0.14	24.7818			0.14	26.0065			0.14	26.0136
	0.16	24.7524			0.16	25.9979			0.16	26.0081
	0.18	24.7145			0.18	25.9893			0.18	26.0058
	0.2	24.6684			0.2	25.9797			0.2	26.0092
	0.22	24.618			0.22	25.9673			0.22	26.0124
	0.24	24.5663			0.24	25.9556			0.24	26.0144
	0.26	24.5141			0.26	25.9448			0.26	26.0057
	0.28	24.4669			0.28	25.9333			0.28	25.9933
	0.3	24.4313			0.3	25.9209			0.3	25.9798
	0.32	24.4068			0.32	25.9079			0.32	25.9703
	0.34	24.3879			0.34	25.9047			0.34	25.9583
	0.36	24.3733			0.36	25.9057			0.36	25.9412
	0.38	24.3654			0.38	25.9064			0.38	25.9236
	0.4	24.3546			0.4	25.9019			0.4	25.9138
	0.42	24.335			0.42	25.8899			0.42	25.9153
	0.44	24.3048			0.44	25.873			0.44	25.9206
	0.46	24.2641			0.46	25.851			0.46	25.922
	0.48	24.2216			0.48	25.8314			0.48	25.9209
	0.5	24.1803			0.5	25.8137			0.5	25.9205
	0.52	24.1382			0.52	25.7964			0.52	25.9221
	0.54	24.097			0.54	25.7809			0.54	25.9184
	0.56	24.0619			0.56	25.7708			0.56	25.9078
	0.58	24.0325			0.58	25.767			0.58	25.8898
	0.6	23.9991			0.6	25.7636			0.6	25.8677
	0.62	23.9624			0.62	25.7552			0.62	25.8431
	0.64	23.9256			0.64	25.7373			0.64	25.8195
	0.66	23.8839			0.66	25.7163			0.66	25.8014
	0.68	23.8277			0.68	25.6916			0.68	25.7874
	0.7	23.7525			0.7	25.6599			0.7	25.7716
	0.72	23.6645			0.72	25.6229			0.72	25.7549
	0.74	23.5677			0.74	25.5868			0.74	25.7407
	0.76	23.4636			0.76	25.5587			0.76	25.7292
	0.78	23.3553			0.78	25.5319			0.78	25.7199
	0.8	23.2527			0.8	25.5094			0.8	25.7094
	0.82	23.1482			0.82	25.494			0.82	25.7009
	0.84	23.038			0.84	25.4801			0.84	25.6921
	0.86	22.9111			0.86	25.4705			0.86	25.6869
	0.88	22.7569			0.88	25.4532			0.88	25.6837
	0.9	22.5502			0.9	25.4335			0.9	25.6784
	0.92	22.2562			0.92	25.3861			0.92	25.6568
	0.94	21.8267			0.94	25.3075			0.94	25.6092
	0.96	21.1902			0.96	25.1762			0.96	25.5216
	0.98	20.2466			0.98	24.969			0.98	25.3765
	1	18.8738			1	24.6541			1	25.1458
	1.02	16.9219			1.02	24.164			1.02	24.7865
	1.04	14.2285			1.04	23.4027			1.04	24.2221
	1.06	10.5713			1.06	22.1783			1.06	23.3129
	1.08	5.84159			1.08	20.2121			1.08	21.8169
	1.1	-0.00329			1.1	17.0859			1.1	19.3588
	1.12	-7.03519			1.12	12.2661			1.12	15.4147
	1.14	-14.722			1.14	5.0931			1.14	9.31475
	1.16	-22.4088			1.16	-5.15701			1.16	0.03889
	1.18	-30.0956			1.18	-17.5198			1.18	-12.145
	1.2	-37.7824			1.2	-29.8825			1.2	-24.9891
	1.22	-45.4691			1.22	-42.2453			1.22	-38.4934

## Sheet: Sup Fig. 14
Control	Mean	SD	Sample 1	Sample 2	Sample 3	Sample 4	Sample 5	Sample 6
0	24.5	0.52	25.23	24.39	24.43	24.23	24.95	23.77
5	24.38	0.46	25.01	24.16	24.31	24.22	24.82	23.76
10	24.3	0.43	24.89	24.13	24.28	24.1	24.69	23.71
15	24	0.45	24.67	23.7	24.02	23.89	24.32	23.4
20	23.7	0.45	24.35	23.34	23.79	23.59	24.01	23.12
25	23.3	0.45	23.87	22.97	23.45	23.17	23.68	22.66
30	22.9	0.43	23.41	22.53	23.08	22.78	23.28	22.32
35	22.5	0.44	22.96	22.15	22.86	22.3	22.83	21.9
40	22.05	0.43	22.56	21.72	22.36	21.82	22.35	21.49
Abz	Mean	SD	Sample 1	Sample 2	Sample 3	Sample 4	Sample 5	Sample 6
0	25.7	0.36	26.11	25.27	25.34	25.78	25.61	26.09
5	25.62	0.37	26.04	25.09	25.33	25.72	25.55	25.99
10	25.6	0.37	26.02	25.07	25.32	25.67	25.54	25.98
15	25.45	0.37	25.89	24.97	25.17	25.47	25.34	25.86
20	25.38	0.36	25.81	24.93	25.07	25.45	25.26	25.76
25	25.09	0.37	25.55	24.67	24.76	25.16	24.92	25.48
30	24.79	0.37	25.22	24.33	24.49	24.83	24.66	25.21
35	24.5	0.34	24.89	24.02	24.27	24.57	24.39	24.86
40	24.21	0.37	24.66	23.75	23.86	24.29	24.13	24.57
Ca-Abz	Mean	SD	Sample 1	Sample 2	Sample 3	Sample 4	Sample 5	Sample 6
0	27	0.35	27.1	27.08	26.29	27.2	27.17	27.16
5	27	0.25	27.09	26.87	26.55	27.17	27.17	27.15
10	27	0.21	26.91	26.89	26.67	27.19	27.19	27.15
15	27	0.25	27.05	26.96	26.52	27.19	27.19	27.09
20	27	0.25	27.11	27	26.5	27.15	27.12	27.12
25	26.9	0.21	26.92	26.78	26.54	27.09	27.06	27.01
30	26.85	0.2	26.88	26.74	26.51	27.06	26.97	26.95
35	26.75	0.22	26.71	26.54	26.5	27.09	26.88	26.77
40	26.7	0.2	26.66	26.48	26.48	26.97	26.85	26.76
45	26.6	0.21	26.54	26.43	26.36	26.87	26.84	26.56
50	26.55	0.23	26.6	26.34	26.21	26.79	26.74	26.62
55	26.45	0.23	26.42	26.23	26.17	26.73	26.7	26.45
60	26.4	0.21	26.33	26.19	26.16	26.7	26.53	26.48
65	26.35	0.24	26.18	26.14	26.08	26.63	26.55	26.51
70	26.29	0.26	26.28	26.03	25.93	26.58	26.47	26.44
75	26.26	0.28	26.19	26.14	25.85	26.68	26.44	26.27
80	26.2	0.26	26.04	26.04	26	26.66	26.36	26.09
Dca-Abz	Mean	SD	Sample 1	Sample 2	Sample 3	Sample 4	Sample 5	Sample 6
0	26.2	0.33	26.34	25.89	26.81	26.12	26.03	26.01
5	26.2	0.31	26.19	25.86	26.79	26.14	26.12	26.11
10	26.07	0.27	26.01	25.9	26.62	26.01	25.96	25.93
15	25.95	0.32	26.08	25.6	26.51	25.95	25.87	25.69
20	25.88	0.32	26.03	25.53	26.44	25.82	25.76	25.7
25	25.69	0.34	25.6	25.49	26.38	25.58	25.57	25.53
30	25.56	0.27	25.74	25.32	26.02	25.46	25.45	25.36
35	25.43	0.28	25.5	25.13	25.92	25.47	25.34	25.22
40	25.23	0.29	25.22	25.02	25.8	25.12	25.12	25.1

## Sheet: Sup Fig. 41
	Control	0.5	1	1.5	2
PCE (%)	23.8905	25.8713	26.9489	25.2225	24.8055
	25.0468	26.6285	27.2255	25.9563	25.7109
	24.5069	25.7309	26.3509	25.7003	24.4151
	23.608	26.3987	26.3724	26.2514	25.2678
	24.822	25.3851	26.8003	23.9247	24.172
	24.1733	25.8505	26.583	25.3764	25.0195
	23.7395	26.0563	26.6399	25.8851	23.9158
	24.2496	26.5079	26.8427	26.8131	25.055
	24.862	25.7858	26.8219	25.7476	24.6352
	22.7696	26.4234	26.8986	26.4383	25.5915
	23.6574	25.6382	26.3355	24.3778	24.2749
	25.2287	26.1957	27.0099	24.6478	25.2032
	24.2377	26.0452	26.9401	24.9362	25.1731
	25.2929	25.8953	27.2055	25.2264	24.3252
	24.4103	26.1349	27.0024	25.3149	24.8014
	25.3728	25.7609	27.2247	25.4454	25.2803
VOC (V)	1.15237	1.18905	1.2026	1.19096	1.18254
	1.16063	1.18647	1.20511	1.20009	1.17697
	1.15936	1.18988	1.19587	1.1973	1.17723
	1.15251	1.18771	1.20144	1.2032	1.17262
	1.15966	1.19294	1.20511	1.18549	1.1803
	1.15923	1.18949	1.20559	1.18626	1.17486
	1.16441	1.192	1.19699	1.19372	1.17487
	1.1666	1.19033	1.2015	1.20191	1.17076
	1.15847	1.19101	1.19615	1.19413	1.18831
	1.16287	1.18927	1.20313	1.20073	1.18149
	1.16589	1.19519	1.19676	1.17942	1.18028
	1.17469	1.19267	1.20193	1.18521	1.17527
	1.1671	1.19016	1.204	1.19181	1.18281
	1.16901	1.18765	1.205	1.19841	1.18036
	1.165	1.18514	1.19901	1.19541	1.1779
	1.1682	1.18263	1.204	1.19441	1.17545
JSC (mA/cm2)	25.8524	26.2423	26.285	26.1795	26.2613
	26.1091	26.374	26.43	26.0852	26.1463
	26.0336	26.236	25.9909	26.1059	25.9275
	25.453	26.1792	25.9633	26.076	25.7765
	25.7069	26.0397	26.1571	25.7909	25.7831
	25.4359	26.0072	26.249	25.7668	25.7493
	25.269	26.2434	26.4163	26.3405	26.1209
	25.3102	26.2214	26.4419	26.3231	25.9662
	26.074	26.25	26.3721	26.3	26.1868
	24.9061	26.1349	26.2526	26.2274	26.1692
	25.3845	26.1387	26.1977	25.869	26.0064
	26.18	26.0746	26.3508	25.873	25.8763
	26.08	26.0104	26.38	25.8771	25.7463
	25.98	25.9462	26.44	25.8812	25.6163
	26.1	25.882	26.38	25.8853	25.7863
	26.0021	25.8179	26.2501	25.8893	25.9563
FF (%)	80.1928	82.9119	85.2533	80.8964	79.8758
	82.6548	85.0972	85.4777	82.9152	83.5486
	81.1966	82.4241	84.7797	82.2237	79.9903
	80.4774	84.9018	84.5448	83.6708	83.5957
	83.2636	81.719	85.0201	78.2494	79.4297
	81.9822	83.5633	84.0024	83.0215	82.7043
	80.6822	83.2943	84.2496	82.3236	77.9303
	82.1274	84.9286	84.4911	84.7494	82.417
	82.3078	82.4774	85.0275	81.9839	79.167
	78.6177	85.0131	85.1618	83.9524	82.7704
	79.9358	82.0667	83.9981	79.9002	79.0851
	82.0353	84.2348	85.2803	80.3777	82.8735
	79.63	84.1348	84.82	80.8552	82.6618
	83.28	84.0348	85.3901	81.3327	80.4501
	80.28	85.2028	85.37	81.8102	81.6544
	83.53	84.3709	86.1401	82.2878	82.8586

## Sheet: Sup Fig. 42
Control	Forward		Reverse			Target	Forward		Reverse
	Voltage (V)	Current density (mA/cm2)	Voltage (V)	Current density (mA/cm2)			Voltage (V)	Current density (mA/cm2)	Voltage (V)	Current density (mA/cm2)
	-0.1	26.0943	1.22	-25.8435			-0.1	26.315	1.22	-9.71784
	-0.08	26.1057	1.2	-14.663			-0.08	26.3283	1.2	2.24059
	-0.06	26.1099	1.18	-4.95776			-0.06	26.3411	1.18	11.08
	-0.04	26.1087	1.16	3.27237			-0.04	26.3508	1.16	17.1211
	-0.02	26.1045	1.14	9.59077			-0.02	26.3558	1.14	20.9503
	0	26.1	1.12	14.5704			0	26.35	1.12	23.243
	0.02	26.0912	1.1	18.3653			0.02	26.338	1.1	24.5628
	0.04	26.0863	1.08	21.117			0.04	26.3224	1.08	25.3154
	0.06	26.081	1.06	23.0146			0.06	26.3135	1.06	25.7411
	0.08	26.078	1.04	24.2592			0.08	26.303	1.04	25.9877
	0.1	26.0681	1.02	25.0588			0.1	26.2933	1.02	26.13
	0.12	26.062	1	25.5586			0.12	26.2882	1	26.2197
	0.14	26.0598	0.98	25.8661			0.14	26.2972	0.98	26.2795
	0.16	26.0628	0.96	26.0495			0.16	26.3147	0.96	26.322
	0.18	26.0624	0.94	26.1606			0.18	26.3348	0.94	26.3511
	0.2	26.0601	0.92	26.2291			0.2	26.3457	0.92	26.3737
	0.22	26.0541	0.9	26.267			0.22	26.3523	0.9	26.3886
	0.24	26.0525	0.88	26.2854			0.24	26.3527	0.88	26.3919
	0.26	26.0495	0.86	26.2812			0.26	26.3492	0.86	26.3895
	0.28	26.0487	0.84	26.2865			0.28	26.3387	0.84	26.3777
	0.3	26.0419	0.82	26.298			0.3	26.3216	0.82	26.3672
	0.32	26.04	0.8	26.313			0.32	26.31	0.8	26.3466
	0.34	26.0309	0.78	26.3141			0.34	26.3014	0.78	26.3349
	0.36	26.0165	0.76	26.303			0.36	26.2991	0.76	26.3272
	0.38	25.9911	0.74	26.3026			0.38	26.2976	0.74	26.3337
	0.4	25.9869	0.72	26.2999			0.4	26.3038	0.72	26.3478
	0.42	25.9956	0.7	26.3011			0.42	26.31	0.7	26.3656
	0.44	26.0009	0.68	26.2992			0.44	26.3166	0.68	26.3761
	0.46	25.9933	0.66	26.2942			0.46	26.3197	0.66	26.383
	0.48	25.9816	0.64	26.2827			0.48	26.3216	0.64	26.387
	0.5	25.9842	0.62	26.2666			0.5	26.3279	0.62	26.3931
	0.52	25.9857	0.6	26.2551			0.52	26.3306	0.6	26.3947
	0.54	25.9857	0.58	26.2536			0.54	26.331	0.58	26.3935
	0.56	25.9831	0.56	26.2594			0.56	26.3197	0.56	26.3987
	0.58	25.9804	0.54	26.2655			0.58	26.3011	0.54	26.3984
	0.6	25.9721	0.52	26.2762			0.6	26.2762	0.52	26.4008
	0.62	25.958	0.5	26.2843			0.62	26.2599	0.5	26.3987
	0.64	25.9398	0.48	26.2904			0.64	26.2529	0.48	26.3971
	0.66	25.9254	0.46	26.2934			0.66	26.2606	0.46	26.4
	0.68	25.9189	0.44	26.2946			0.68	26.2707	0.44	26.3963
	0.7	25.9136	0.42	26.3019			0.7	26.2847	0.42	26.4036
	0.72	25.9095	0.4	26.3045			0.72	26.2925	0.4	26.4024
	0.74	25.9061	0.38	26.3084			0.74	26.2979	0.38	26.4072
	0.76	25.9136	0.36	26.308			0.76	26.2937	0.36	26.4064
	0.78	25.9254	0.34	26.3053			0.78	26.2843	0.34	26.4153
	0.8	25.9326	0.32	26.3011			0.8	26.2653	0.32	26.4222
	0.82	25.9284	0.3	26.2938			0.82	26.2529	0.3	26.4295
	0.84	25.9125	0.28	26.2808			0.84	26.2354	0.28	26.4299
	0.86	25.8791	0.26	26.2582			0.86	26.2241	0.26	26.4315
	0.88	25.8309	0.24	26.2456			0.88	26.2136	0.24	26.4307
	0.9	25.7645	0.22	26.254			0.9	26.2171	0.22	26.4206
	0.92	25.6708	0.2	26.2686			0.92	26.228	0.2	26.4084
	0.94	25.5216	0.18	26.2728			0.94	26.2335	0.18	26.3992
	0.96	25.2867	0.16	26.2659			0.96	26.2237	0.16	26.3963
	0.98	24.9106	0.14	26.262			0.98	26.1872	0.14	26.3979
	1	24.344	0.12	26.2647			1	26.1056	0.12	26.3939
	1.02	23.4969	0.1	26.264			1.02	25.9677	0.1	26.3996
	1.04	22.2612	0.08	26.2616			1.04	25.7346	0.08	26.4044
	1.06	20.5078	0.06	26.2463			1.06	25.3636	0.06	26.4161
	1.08	18.1408	0.04	26.2226			1.08	24.7533	0.04	26.4169
	1.1	15.0781	0.02	26.2027			1.1	23.7444	0.02	26.4093
	1.12	11.2837	0	26.2			1.12	22.0708	0	26.4
	1.14	6.74208	-0.02	26.2172			1.14	19.3339	-0.02	26.3955
	1.16	1.49225	-0.04	26.2425			1.16	15.0279	-0.04	26.4012
	1.18	-4.41983	-0.06	26.267			1.18	8.62133	-0.06	26.4016
	1.2	-10.7536	-0.08	26.2858			1.2	-0.29486	-0.08	26.404
	1.22	-17.5089	-0.1	26.3011			1.22	-11.8854	-0.1	26.4056
