# Supplementary material for: Photoswitchable isomers to improve grain boundary resilience and perovskite solar cells stability under light cycling
Source: Nat Energy. 2026 Feb 25;11(4):623–32. doi: 10.1038/s41560-026-01993-z (PMC13121018; doi:10.1038/s41560-026-01993-z)
Supplement: Supplementary file 4 — Source data for Fig. 1a,b. [file 41560_2026_1993_MOESM4_ESM.xlsx]

## Sheet: Fig. 1a
LED	Mean	SD	Sample 1	Sample 2	Sample 3	Sample 4	Sample 5	Sample 6
0	24.5	0.26	24.44	24.86	24.31	24.56	24.14	24.69
5	24.5	0.24	24.44	24.83	24.32	24.56	24.17	24.68
10	24.49	0.29	24.42	24.89	24.28	24.56	24.09	24.7
15	24.47	0.26	24.41	24.83	24.28	24.53	24.11	24.66
20	24.44	0.27	24.38	24.81	24.24	24.5	24.07	24.64
25	24.4	0.33	24.32	24.86	24.16	24.48	23.94	24.64
30	24.32	0.3	24.25	24.73	24.1	24.39	23.91	24.54
35	24.27	0.31	24.2	24.7	24.04	24.34	23.84	24.5
40	24.19	0.26	24.13	24.55	24	24.25	23.83	24.38
Xenon lamp	Mean	SD	Sample 1	Sample 2	Sample 3	Sample 4	Sample 5	Sample 6
0	25	0.24	24.97	24.96	25.4	25.03	24.98	24.66
5	24.88	0.28	24.81	24.57	25.16	25.1	25.1	24.54
10	24.64	0.19	24.6	24.57	24.99	24.65	24.6	24.43
15	24.49	0.24	24.38	24.3	24.86	24.73	24.4	24.27
20	24.18	0.24	24.07	24	24.47	24.44	24.23	23.87
25	23.77	0.26	23.82	23.5	24.16	23.86	23.83	23.45
30	23.37	0.3	23.35	23.26	23.8	23.51	23.4	22.9
35	22.96	0.24	23.04	22.69	23.16	23.13	23.11	22.63
40	22.52	0.24	22.56	22.31	22.76	22.69	22.65	22.15

## Sheet: Fig. 1b
Light cycling	Mean	SD	Sample 1	Sample 2	Sample 3	Sample 4	Sample 5	Sample 6
0	24.8	0.83	25.22	23.52	24.02	25.21	25.64	25.19
150	24.5	0.69	24.85	23.44	23.85	24.84	25.19	24.83
300	24.2	0.72	24.57	23.09	23.52	24.56	24.93	24.54
450	23.82	0.78	24.22	22.62	23.08	24.21	24.61	24.19
600	23.2	0.79	23.6	21.98	22.45	23.59	24	23.57
750	22.4	0.72	22.77	21.29	21.72	22.76	23.13	22.74
900	21.6	0.73	21.97	20.48	20.91	21.96	22.34	21.94
1050	20.8	0.81	21.21	19.55	20.04	21.2	21.62	21.18
1200	19.84	0.84	20.27	18.55	19.05	20.26	20.69	20.24
Light soaking	Mean	SD	Sample 1	Sample 2	Sample 3	Sample 4	Sample 5	Sample 6
0	24.4	1.02	24.57	24	25.35	22.56	25.18	24.74
50	24.31	0.82	24.45	23.99	25.07	22.83	24.94	24.58
100	24.16	0.95	24.32	23.79	25.04	22.45	24.89	24.47
150	24.01	0.98	24.17	23.62	24.92	22.24	24.76	24.33
200	23.52	0.87	23.67	23.18	24.33	21.95	24.19	23.81
250	22.94	0.9	23.09	22.59	23.78	21.32	23.63	23.24
300	22.35	0.82	22.49	22.03	23.11	20.87	22.98	22.62
350	21.77	1.09	21.95	21.34	22.78	19.8	22.61	22.13
400	21.18	0.77	21.31	20.88	21.9	19.79	21.77	21.43
450	20.4	0.91	20.55	20.04	21.25	18.76	21.1	20.7
500	19.52	0.97	19.68	19.14	20.42	17.77	20.27	19.84
