# Supplementary material for: Photoswitchable isomers to improve grain boundary resilience and perovskite solar cells stability under light cycling
Source: Nat Energy. 2026 Feb 25;11(4):623–32. doi: 10.1038/s41560-026-01993-z (PMC13121018; doi:10.1038/s41560-026-01993-z)
Supplement: Supplementary file 5 — Source data for Fig. 3c–e. [file 41560_2026_1993_MOESM5_ESM.xlsx]

## Sheet: Fig. 3c
Control	VOC (V)	FF (%)	JSC (mA/cm2)	PCE (%)	Target	VOC (V)	FF (%)	JSC (mA/cm2)	PCE (%)
	1.15237	80.1928	25.8524	23.8905		1.2026	85.2533	26.285	26.9489
	1.16063	82.6548	26.1091	25.0468		1.20511	85.4777	26.43	27.2255
	1.15936	81.1966	26.0336	24.5069		1.19587	84.7797	25.9909	26.3509
	1.15251	80.4774	25.453	23.608		1.20144	84.5448	25.9633	26.3724
	1.15966	83.2636	25.7069	24.822		1.20511	85.0201	26.1571	26.8003
	1.15923	81.9822	25.4359	24.1733		1.20559	84.0024	26.249	26.583
	1.16441	80.6822	25.269	23.7395		1.19699	84.2496	26.4163	26.6399
	1.1666	82.1274	25.3102	24.2496		1.2015	84.4911	26.4419	26.8427
	1.15847	82.3078	26.074	24.862		1.19615	85.0275	26.3721	26.8219
	1.16287	78.6177	24.9061	22.7696		1.20313	85.1618	26.2526	26.8986
	1.16589	79.9358	25.3845	23.6574		1.19676	83.9981	26.1977	26.3355
	1.17469	82.0353	26.18	25.2287		1.20193	85.2803	26.3508	27.0099
	1.1671	79.63	26.08	24.2377		1.204	84.82	26.38	26.9401
	1.16901	83.28	25.98	25.2929		1.205	85.3901	26.44	27.2055
	1.165	80.28	26.1	24.4103		1.19901	85.37	26.38	27.0024
	1.1682	83.53	26.0021	25.3728		1.204	86.1401	26.2501	27.2247

## Sheet: Fig. 3d
Control	Voltage (V)	Current (mA/cm2)		Target	Voltage (V)	Current (mA/cm2)
	1.22	-25.8435			1.22	-9.71784
	1.2	-14.663			1.2	2.24059
	1.18	-4.95776			1.18	11.08
	1.16	3.27237			1.16	17.1211
	1.14	9.59077			1.14	20.9503
	1.12	14.5704			1.12	23.243
	1.1	18.3653			1.1	24.5628
	1.08	21.117			1.08	25.3154
	1.06	23.0146			1.06	25.7411
	1.04	24.2592			1.04	25.9877
	1.02	25.0588			1.02	26.13
	1	25.5586			1	26.2197
	0.98	25.8661			0.98	26.2795
	0.96	26.0495			0.96	26.322
	0.94	26.1606			0.94	26.3511
	0.92	26.2291			0.92	26.3737
	0.9	26.267			0.9	26.3886
	0.88	26.2854			0.88	26.3919
	0.86	26.2812			0.86	26.3895
	0.84	26.2865			0.84	26.3777
	0.82	26.298			0.82	26.3672
	0.8	26.313			0.8	26.3466
	0.78	26.3141			0.78	26.3349
	0.76	26.303			0.76	26.3272
	0.74	26.3026			0.74	26.3337
	0.72	26.2999			0.72	26.3478
	0.7	26.3011			0.7	26.3656
	0.68	26.2992			0.68	26.3761
	0.66	26.2942			0.66	26.383
	0.64	26.2827			0.64	26.387
	0.62	26.2666			0.62	26.3931
	0.6	26.2551			0.6	26.3947
	0.58	26.2536			0.58	26.3935
	0.56	26.2594			0.56	26.3987
	0.54	26.2655			0.54	26.3984
	0.52	26.2762			0.52	26.4008
	0.5	26.2843			0.5	26.3987
	0.48	26.2904			0.48	26.3971
	0.46	26.2934			0.46	26.4
	0.44	26.2946			0.44	26.3963
	0.42	26.3019			0.42	26.4036
	0.4	26.3045			0.4	26.4024
	0.38	26.3084			0.38	26.4072
	0.36	26.308			0.36	26.4064
	0.34	26.3053			0.34	26.4153
	0.32	26.3011			0.32	26.4222
	0.3	26.2938			0.3	26.4295
	0.28	26.2808			0.28	26.4299
	0.26	26.2582			0.26	26.4315
	0.24	26.2456			0.24	26.4307
	0.22	26.254			0.22	26.4206
	0.2	26.2686			0.2	26.4084
	0.18	26.2728			0.18	26.3992
	0.16	26.2659			0.16	26.3963
	0.14	26.262			0.14	26.3979
	0.12	26.2647			0.12	26.3939
	0.1	26.264			0.1	26.3996
	0.08	26.2616			0.08	26.4044
	0.06	26.2463			0.06	26.4161
	0.04	26.2226			0.04	26.4169
	0.02	26.2027			0.02	26.4093
	0	26.2			0	26.4
	-0.02	26.2172			-0.02	26.3955
	-0.04	26.2425			-0.04	26.4012
	-0.06	26.267			-0.06	26.4016
	-0.08	26.2858			-0.08	26.404
	-0.1	26.3011			-0.1	26.4056

## Sheet: Fig. 3e
Forward		Reverse
Voltage (V)	Current (mA/cm2)	Voltage (V)	Current (mA/cm2)
-0.1	26.6415	1.3	-72.7114
-0.08995	26.6165	1.28995	-62.3867
-0.07985	26.6182	1.27985	-52.6575
-0.0698	26.6174	1.2698	-43.529
-0.0597	26.6101	1.2597	-34.8648
-0.04965	26.5984	1.24965	-26.7915
-0.03955	26.6112	1.23955	-19.3039
-0.0295	26.6053	1.2295	-12.6069
-0.0194	26.5866	1.21945	-6.29354
-0.00935	26.6052	1.20935	-0.97401
0.0007	26.6038	1.1993	3.79223
0.0108	26.5876	1.1892	8.06618
0.02085	26.6007	1.17915	11.5525
0.03095	26.5938	1.16905	14.3191
0.041	26.591	1.159	16.7719
0.0511	26.5903	1.1489	18.7279
0.06115	26.5685	1.13885	20.2754
0.0712	26.5558	1.1288	21.5272
0.0813	26.5716	1.1187	22.5063
0.09135	26.5892	1.10865	23.3106
0.10145	26.5702	1.09855	23.93
0.1115	26.5772	1.0885	24.4676
0.1216	26.5435	1.0784	24.8502
0.13165	26.557	1.06835	25.1957
0.14175	26.5537	1.05825	25.4597
0.1518	26.5375	1.0482	25.6541
0.16185	26.5258	1.03815	25.8354
0.17195	26.5903	1.02805	25.9676
0.182	26.5503	1.018	26.0902
0.1921	26.5139	1.0079	26.1874
0.20215	26.525	0.99785	26.2635
0.21225	26.5566	0.98775	26.2978
0.2223	26.5168	0.9777	26.289
0.23235	26.5362	0.96765	26.3817
0.24245	26.4984	0.95755	26.3888
0.2525	26.5122	0.9475	26.3997
0.2626	26.5235	0.9374	26.4526
0.27265	26.5293	0.92735	26.4828
0.28275	26.5086	0.91725	26.4673
0.2928	26.5	0.9072	26.4637
0.3029	26.4844	0.8971	26.4736
0.31295	26.4894	0.88705	26.4798
0.323	26.499	0.877	26.4917
0.3331	26.5009	0.8669	26.5104
0.34315	26.5379	0.85685	26.4902
0.35325	26.5086	0.84675	26.5158
0.3633	26.5068	0.8367	26.513
0.3734	26.508	0.8266	26.4982
0.38345	26.5156	0.81655	26.524
0.39355	26.5036	0.80645	26.52
0.4036	26.4898	0.7964	26.493
0.41365	26.5035	0.78635	26.518
0.42375	26.4775	0.77625	26.5122
0.4338	26.4766	0.7662	26.517
0.4439	26.4843	0.7561	26.5213
0.45395	26.489	0.74605	26.5406
0.46405	26.4381	0.73595	26.5279
0.4741	26.4702	0.7259	26.5306
0.48415	26.4702	0.71585	26.5321
0.49425	26.4761	0.70575	26.5535
0.5043	26.4876	0.6957	26.5698
0.5144	26.4745	0.6856	26.5468
0.52445	26.4943	0.67555	26.5474
0.53455	26.4539	0.66545	26.5357
0.5446	26.4424	0.6554	26.5377
0.5547	26.448	0.6453	26.5633
0.56475	26.4569	0.63525	26.567
0.5748	26.4691	0.6252	26.547
0.5849	26.4716	0.6151	26.5569
0.59495	26.4472	0.60505	26.5235
0.60505	26.4612	0.59495	26.5547
0.6151	26.4264	0.5849	26.5471
0.6252	26.4392	0.5748	26.5519
0.63525	26.4427	0.56475	26.5743
0.6453	26.4382	0.5547	26.5617
0.6554	26.4227	0.5446	26.5556
0.66545	26.4265	0.53455	26.5584
0.67555	26.3915	0.52445	26.5527
0.6856	26.4145	0.5144	26.5488
0.6957	26.4174	0.5043	26.5481
0.70575	26.4069	0.49425	26.5572
0.71585	26.4124	0.48415	26.5547
0.7259	26.3987	0.4741	26.5606
0.73595	26.4111	0.46405	26.5581
0.74605	26.4173	0.45395	26.5719
0.7561	26.4056	0.4439	26.563
0.7662	26.4014	0.4338	26.5256
0.77625	26.3783	0.42375	26.5808
0.78635	26.3954	0.41365	26.5669
0.7964	26.4028	0.4036	26.5597
0.80645	26.3818	0.39355	26.5998
0.81655	26.3778	0.38345	26.556
0.8266	26.3588	0.3734	26.5815
0.8367	26.3446	0.3633	26.5557
0.84675	26.3365	0.35325	26.5912
0.85685	26.3515	0.34315	26.5728
0.8669	26.353	0.3331	26.5705
0.877	26.3085	0.323	26.5557
0.88705	26.313	0.31295	26.554
0.8971	26.3082	0.3029	26.5579
0.9072	26.2875	0.2928	26.5702
0.91725	26.2577	0.28275	26.5653
0.92735	26.2391	0.27265	26.5776
0.9374	26.1971	0.2626	26.5747
0.9475	26.1744	0.2525	26.5751
0.95755	26.1423	0.24245	26.5616
0.96765	26.1113	0.23235	26.571
0.9777	26.0561	0.2223	26.5843
0.98775	26.0121	0.21225	26.5951
0.99785	25.9316	0.20215	26.6056
1.0079	25.8154	0.1921	26.6087
1.018	25.7216	0.182	26.5774
1.02805	25.5663	0.17195	26.5693
1.03815	25.4076	0.16185	26.5674
1.0482	25.2083	0.1518	26.5825
1.05825	24.9169	0.14175	26.5838
1.06835	24.6037	0.13165	26.5897
1.0784	24.1754	0.1216	26.5738
1.0885	23.6678	0.1115	26.5891
1.09855	23.0379	0.10145	26.5663
1.10865	22.2451	0.09135	26.5702
1.1187	21.2747	0.0813	26.5788
1.1288	20.0709	0.0712	26.5906
1.13885	18.6221	0.06115	26.6023
1.1489	16.8478	0.0511	26.6043
1.159	14.7014	0.041	26.6126
1.16905	12.5319	0.03095	26.5833
1.17915	9.23617	0.02085	26.5883
1.1892	5.59065	0.0108	26.5799
1.1993	1.36472	0.0007	26.5821
1.20935	-3.38858	-0.00935	26.5826
1.21945	-8.77618	-0.0194	26.5801
1.2295	-14.1362	-0.0295	26.5848
1.23955	-20.9077	-0.03955	26.5835
1.24965	-28.1477	-0.04965	26.5938
1.2597	-35.8793	-0.0597	26.5846
1.2698	-44.1158	-0.0698	26.5905
1.27985	-52.7807	-0.07985	26.5974
1.28995	-61.9143	-0.08995	26.581
1.3	-71.3818	-0.1	26.5866
