# Supplementary material for: Photoswitchable isomers to improve grain boundary resilience and perovskite solar cells stability under light cycling
Source: Nat Energy. 2026 Feb 25;11(4):623–32. doi: 10.1038/s41560-026-01993-z (PMC13121018; doi:10.1038/s41560-026-01993-z)
Supplement: Supplementary file 6 — Source data for Fig. 4a,d. [file 41560_2026_1993_MOESM6_ESM.xlsx]

## Sheet: Fig. 4a
	Control	Target
Time (h)	PCE (%)	PCE (%)
0.00624	25.2	26.8
1.68541	25.1622	26.7922
3.36458	25.0865	26.8156
5.04374	25.0543	26.7454
6.72291	24.9716	26.8195
8.40207	24.952	26.8195
10.0812	24.9099	26.7493
11.7604	24.8903	26.8039
13.4396	24.8483	26.7922
15.2458	24.795	26.7337
16.925	24.7586	26.7922
18.6042	24.7544	26.8117
20.2833	24.7011	26.7727
21.9646	24.6703	26.8429
23.6417	24.6731	26.7961
25.3208	24.6423	26.761
27	25.4733	26.8078
28.6792	24.76	26.7337
30.3583	24.6563	26.8039
32.0375	24.6409	26.8273
33.7167	24.6212	26.7337
35.3958	24.8539	26.8078
37.0771	24.6815	26.7844
38.7562	24.6633	26.7064
40.4333	24.6479	26.7688
42.1125	24.9085	26.7298
43.7917	24.994	26.7025
45.4708	24.7796	26.7649
47.15	24.7123	26.7181
48.8292	24.6927	26.6908
50.5083	24.6619	26.722
52.1875	24.6493	26.6674
53.8687	24.6142	26.6713
55.5479	25.0094	26.7025
57.225	24.6661	26.6401
58.9042	24.617	26.6674
60.5833	24.7306	26.6869
62.2625	24.6619	26.6049
63.9417	24.6675	26.5347
65.6208	24.6367	26.6049
67.3	24.5918	26.5971
68.9792	24.6899	26.5542
70.6604	24.739	26.6284
72.3396	24.6983	26.6166
74.0187	24.6381	26.5113
75.6958	24.5876	26.5503
77.375	24.6002	26.0276
79.0542	24.5806	26.5425
80.7333	24.5806	26.5854
82.4125	24.4853	26.6284
84.0917	24.4461	26.5269
85.7708	24.4237	26.5933
87.45	24.369	26.6206
89.1312	24.3424	26.5347
90.8083	24.4895	26.5971
92.4875	24.4601	26.5776
94.1667	24.4237	26.5308
95.8458	24.3788	26.5971
97.525	24.3242	26.5425
99.2042	24.3186	26.5035
100.883	24.2891	26.523
102.848	24.2905	26.4528
104.527	24.2737	26.4957
106.206	24.2611	26.5035
107.885	24.2443	26.445
109.565	24.2317	26.4723
111.244	24.2107	26.4879
112.923	24.2023	26.4918
114.602	24.1911	26.4372
116.281	24.1925	26.4723
117.96	24.1995	26.4606
119.64	24.1897	26.4723
121.319	24.1798	26.4216
122.998	24.1967	26.4645
124.677	24.17	26.4411
126.356	24.1798	26.406
128.035	24.1644	26.4099
129.715	24.1756	26.4333
131.394	24.156	26.4255
133.073	24.1602	26.3748
134.752	24.1532	26.4021
136.431	24.1462	26.3904
138.11	24.1392	26.3826
139.79	24.142	26.3592
141.469	24.1336	26.4099
143.148	24.1294	26.3865
144.827	24.149	26.3397
146.506	24.0191	26.3631
148.185	24.0332	26.3592
149.865	24.1462	26.3592
151.544	24.156	26.3358
153.223	24.1616	26.3748
154.902	24.1658	26.3475
156.581	24.163	26.3085
158.26	24.198	26.3319
159.94	24.1939	26.3163
161.619	24.1953	26.3124
163.298	24.2907	26.289
164.977	24.2247	26.3319
166.656	24.2597	26.3007
168.335	24.2695	26.2734
170.015	24.2639	26.0432
171.694	24.2835	26.0627
173.375	24.2527	26.289
175.054	24.2485	26.2539
176.733	24.2499	26.2617
178.412	24.6381	26.3163
180.092	24.6142	26.3319
181.771	24.5974	26.2851
183.45	24.5596	26.3085
185.129	24.5372	26.2656
186.808	24.533	26.2656
188.487	24.519	26.2929
190.167	24.4195	26.2305
191.846	24.5133	26.2851
193.525	24.5161	26.2851
195.204	24.1308	26.2188
196.883	24.4013	26.2929
198.562	24.3788	26.25
200.242	24.3816	26.1446
201.921	24.3662	26.2031
203.6	24.369	26.2148
205.279	24.3382	26.1485
206.958	24.3031	26.2227
208.637	24.2751	26.211
210.317	24.2765	26.1212
211.996	24.2513	26.1992
213.675	24.2541	26.207
215.354	24.2597	26.1446
217.033	24.2485	26.207
218.712	24.2471	26.2031
220.392	24.2359	26.1407
222.071	24.306	26.1875
223.75	24.2275	26.1719
225.429	24.2373	26.0627
227.108	24.2289	26.1017
228.787	24.2233	26.1251
230.467	24.2373	26.1056
232.146	24.2107	26.0939
233.825	24.198	26.1524
235.504	24.1868	26.1641
237.183	24.1714	26.1251
238.862	24.1784	26.1914
240.542	24.1532	26.1524
242.221	23.5955	26.1329
243.9	24.1448	26.168
245.579	24.1392	26.1017
247.258	24.1154	26.1563
248.937	24.0677	26.1719
250.617	24.0552	26.09
252.296	24.0189	26.1797
253.975	23.9082	26.1368
255.654	23.5212	26.1173
257.333	23.7721	26.1563
259.012	24.0888	26.1095
260.692	24.0972	26.1641
262.371	24.0677	26.1719
264.05	24.0537	26.1017
265.729	24.0425	26.1641
267.408	24.0411	26.1212
269.398	24.0215	26.1329
271.077	24.0299	26.1602
272.756	24.0495	26.0861
274.435	24.0299	26.1212
276.115	24.0313	26.0822
277.794	24.0579	26.0276
279.473	24.0439	26.1017
281.152	23.9977	26.0627
282.831	23.964	26.0315
284.51	23.9991	26.0783
286.19	23.9598	26.0471
287.869	23.9584	26.0393
289.548	23.908	26.0588
291.227	23.9066	26.0237
292.906	23.8729	26.0627
294.585	23.8715	26.0471
296.265	23.6095	26.012
297.944	23.6431	26.051
299.623	23.8043	26.051
301.302	23.8155	26.0042
302.981	23.8029	26.0471
304.66	23.7959	26.012
306.34	23.7636	26.0159
308.019	23.744	26.0237
309.698	23.7384	25.9925
311.377	23.7454	26.0393
313.056	23.6978	26.0159
314.735	23.7258	25.9886
316.415	23.7188	26.0198
318.094	23.7146	25.973
319.773	23.7118	25.9886
321.452	23.7104	26.0042
323.131	23.6992	25.9496
324.81	23.7048	26.0003
326.49	23.6992	25.9847
328.169	23.695	25.9457
329.848	23.6768	25.9886
331.527	23.695	25.9457
333.206	23.6754	25.9574
334.885	23.6698	25.973
336.565	23.7034	25.9301
338.244	23.6655	25.9769
339.923	23.9472	25.9652
341.602	23.6277	25.9223
343.281	23.6137	25.9535
344.96	23.5927	25.9184
346.64	23.5492	25.9262
348.319	23.5366	25.9379
350	23.496	25.8872
351.677	23.4806	25.9184
353.356	23.2998	25.9106
355.035	23.3923	25.8794
356.715	23.2171	25.8872
358.394	23.339	25.8989
360.073	23.3222	25.8833
361.752	23.297	25.8677
363.431	23.2844	25.8911
365.11	23.1948	25.8911
366.79	23.1813	25.8442
368.469	23.1639	25.8755
370.148	22.92	25.8559
371.827	22.8528	25.8716
373.506	23.1583	25.813
375.185	23.1611	25.8442
376.865	23.1653	25.8794
378.544	23.1653	25.8404
380.223	23.1821	25.8482
381.902	23.1863	25.8638
383.581	23.1863	25.813
385.26	23.1625	25.8091
386.94	23.1345	25.8326
388.619	23.112	25.8482
390.298	23.1543	25.8716
391.977	23.1527	25.8169
393.656	23.105	25.8364
395.335	23.1331	25.8404
397.015	23.1162	25.7935
398.694	23.1064	25.7974
400.373	23.0504	25.8052
402.052	23.0994	25.8404
403.731	23.0882	25.7779
405.41	23.0728	25.7818
407.09	23.0658	25.7935
408.769	23.0672	25.7974
410.448	23.0476	25.7935
412.127	23.0406	25.7935
413.806	22.8668	25.7857
415.485	23.0406	25.8248
417.165	23.0055	25.774
418.844	23.126	25.7233
420.523	22.9873	25.8013
422.202	22.9887	25.7974
423.881	22.9705	25.7233
425.56	22.9635	25.7623
427.24	22.9481	25.813
428.919	22.9383	25.7506
430.598	22.9467	25.8013
432.277	22.9285	25.8248
433.956	22.9172	25.7467
435.635	22.899	25.8404
437.315	22.5305	25.8442
438.994	22.8178	25.7779
440.673	22.8229	25.8442
442.352	22.8229	25.8326
444.031	22.7855	25.7389
445.71	22.7505	25.7701
447.39	22.7869	25.813
449.069	22.7855	25.7194
450.748	22.7729	25.7662
452.427	22.7589	25.7779
454.106	22.8051	25.7389
455.785	22.8121	25.7506
457.465	22.7253	25.7584
459.144	22.7014	25.7467
460.823	22.6874	25.6609
462.502	22.6874	25.696
464.181	22.6678	25.7233
465.86	22.665	25.735
467.54	22.6426	25.6921
469.219	22.6542	25.7233
470.898	22.6132	25.7311
472.577	22.637	25.735
474.256	22.6566	25.7155
475.935	22.6566	25.7506
477.615	22.6692	25.7272
479.294	22.679	25.6882
480.973	22.6832	25.7116
482.652	22.6832	25.7233
484.331	22.5487	25.7155
486.01	22.6552	25.6999
487.69	22.6468	25.7311
489.369	22.6426	25.7272
491.048	22.6033	25.6726
492.727	22.623	25.7155
494.406	22.4268	25.6999
496.085	22.5725	25.6765
497.765	22.5935	25.6765
499.444	22.5879	25.7077
501.123	22.5781	25.6882
502.802	22.5711	25.6609
504.481	22.5585	25.6882
506.16	22.5585	25.6921
507.84	22.5431	25.6726
509.519	22.5417	25.6687
511.198	22.5249	25.6882
512.877	22.5137	25.6843
514.556	22.5024	25.6453
516.235	22.5038	25.6882
517.915	22.501	25.6804
519.594	22.494	25.6414
521.273	22.4534	25.6609
522.952	22.5821	25.6726
524.631	22.3264	25.6375
526.31	22.3203	25.6648
527.99	22.4212	25.6687
529.669	22.3721	25.6531
531.348	22.3875	25.6453
533.027	22.3861	25.657
534.706	22.3651	25.6609
536.385	22.3483	25.6219
538.065	22.3413	25.6375
539.744	22.3315	25.6258
541.423	22.3343	25.6492
543.102	22.3385	25.6102
544.781	22.3049	25.6258
546.46	22.3189	25.6258
548.14	22.2908	25.6336
549.819	22.2754	25.5946
551.498	22.308	25.6102
553.177	22.26	25.6141
554.856	22.3427	25.6102
556.535	22.3735	25.5829
558.215	22.3021	25.5907
559.894	22.2894	25.618
561.573	22.2418	25.5712
563.252	22.2292	25.5712
564.931	22.2362	25.5634
566.61	22.2194	25.5712
568.29	22.2208	25.5634
569.969	22.218	25.5751
571.648	22.1942	25.5595
573.327	22.1816	25.5439
575.006	22.1647	25.5634
576.685	22.1605	25.5595
578.365	22.1367	25.5322
580.044	22.1269	25.5322
581.723	22.1073	25.5205
583.402	22.1325	25.5166
585.081	22.0849	25.5205
586.76	22.0891	25.5127
588.44	22.0737	25.5049
590.119	22.0737	25.501
591.798	22.0428	25.4932
593.477	22.04	25.5127
595.156	22.0386	25.5049
596.835	22.0568	25.501
598.515	22.012	25.5166
600.194	21.9938	25.5244
601.873	21.9854	25.5283
603.552	21.984	25.5361
605.231	21.9784	25.5478
606.91	21.9812	25.5517
608.59	21.9629	25.5556
610.269	21.9503	25.5478
611.948	21.9643	25.5439
613.627	21.9854	25.54
615.306	21.8887	25.5283
616.985	21.9405	25.5361
618.665	21.9363	25.54
620.344	21.9279	25.5361
622.023	21.8915	25.5322
623.702	21.9139	25.5322
625.381	21.8845	25.5205
627.06	21.9027	25.5166
628.74	21.7331	25.5322
630.419	21.862	25.5439
632.098	21.8536	25.501
633.777	21.8733	25.5088
635.456	21.848	25.5166
637.135	21.8452	25.5439
638.815	21.6759	25.5049
640.494	21.7429	25.5205
642.173	21.8172	25.5283
643.852	21.8158	25.4893
645.531	21.7298	25.501
647.21	21.7738	25.5361
648.89	21.7878	25.5049
650.569	21.7584	25.5283
652.248	21.799	25.4815
653.927	21.7598	25.5088
655.606	21.7499	25.501
657.285	21.7359	25.5166
658.965	21.7527	25.4736
660.644	21.3169	25.5088
662.323	21.7303	25.501
664.002	21.7387	25.5127
665.681	21.7275	25.4776
667.362	21.6761	25.5205
669.04	21.6476	25.4971
670.719	21.2679	25.4854
672.398	21.5692	25.4776
674.077	21.6785	25.5127
675.756	21.6673	25.5088
677.435	21.6645	25.4698
679.115	21.6518	25.5127
680.794	21.6448	25.4932
682.473	21.6336	25.4658
684.152	21.628	25.4893
685.831	21.6434	25.4971
687.51	21.628	25.4815
689.19	21.6084	25.4736
690.869	21.5986	25.501
692.548	21.5958	25.5088
694.227	21.572	25.4698
695.906	21.5622	25.5127
697.585	21.5411	25.4971
699.265	21.5383	25.4581
700.944	21.551	25.5049
702.623	21.5397	25.4932
704.302	21.5397	25.4581
705.981	21.5383	25.5049
707.66	21.5005	25.4893
709.34	21.4361	25.4736
711.019	21.4318	25.3995
712.698	21.16	25.4034
714.377	21.3113	25.4463
716.056	21.4122	25.4112
717.735	21.4571	25.38
719.415	21.6103	25.4581
721.094	21.422	25.4268
722.773	21.5411	25.3722
724.452	21.4276	25.4307
726.131	21.366	25.4541
727.812	21.376	25.3839
729.492	21.2245	25.3917
731.171	21.3702	25.4385
732.85	21.3786	25.4034
734.529	21.3478	25.3605
736.208	21.2987	25.4307
737.887	21.2931	25.4112
739.567	21.2735	25.3644
741.246	21.2791	25.3839
742.925	21.2693	25.4268
744.604	21.2665	25.3956
746.283	21.2651	25.3488
747.962	21.2581	25.4346
749.642	21.2427	25.4112
751.321	21.2328	25.3605
753	21.2076	25.3917
754.679	21.1992	25.419
756.358	21.2048	25.38
758.037	21.2861	25.3722
759.717	21.2371	25.4229
761.396	21.2651	25.4034
763.075	21.2777	25.3527
764.754	21.2777	25.4229
766.433	21.2511	25.4268
768.112	21.2637	25.3761
769.792	21.1628	25.3839
771.471	21.153	25.4268
773.15	21.2483	25.3995
774.829	21.2539	25.3644
776.508	21.1866	25.4463
778.187	21.1824	25.4151
779.867	21.139	25.3722
781.546	21.1474	25.4346
783.225	20.9554	25.4307
784.904	21.0395	25.4034
786.583	21.0745	25.419
788.262	21.0703	25.4541
789.942	20.953	25.419
791.621	20.8853	25.3956
793.3	20.4944	25.4658
794.979	20.9806	25.4425
796.658	21.0381	25.3878
798.337	20.9764	25.462
800.017	20.9232	25.4463
801.696	20.9512	25.3995
803.375	20.8657	25.4268
805.054	20.727	25.462
806.733	20.5322	25.4073
808.412	20.9694	25.3995
810.092	20.7788	25.3644
811.771	20.9792	25.4268
813.45	20.9386	25.3995
815.129	20.9428	25.4736
816.808	20.8251	25.4463
818.487	20.8811	25.3956
820.167	20.8685	25.4581
821.846	20.8783	25.4541
823.525	20.776	25.3995
825.204	20.8097	25.4307
826.883	20.8797	25.462
828.562	20.5924	25.4151
830.242	20.6093	25.4034
831.921	20.8587	25.4698
833.6	20.8517	25.4463
835.279	20.6116	25.3995
836.958	20.1791	25.4776
838.637	20.8209	25.4581
840.317	20.8055	25.4151
841.996	20.5896	25.4581
843.675	20.7942	25.4815
845.354	20.7872	25.4307
847.033	20.6793	25.4229
848.712	20.7102	25.4932
850.392	20.7074	25.4503
852.071	20.4789	25.4151
853.75	20.2113	25.4893
855.429	20.6639	25.4698
857.108	20.5953	25.4268
858.787	20.6765	25.4541
860.467	20.3584	25.4932
862.146	20.6681	25.4581
863.825	20.6471	25.4268
865.504	20.6261	25.5127
867.183	20.6233	25.4815
868.862	20.6345	25.4229
870.542	20.6023	25.4893
872.221	20.6037	25.4854
873.9	20.5938	25.4385
875.579	20.5967	25.4307
877.258	20.5981	25.4971
878.937	20.6037	25.4698
880.617	20.5756	25.4229
882.296	20.5868	25.4971
883.975	20.4556	25.4893
885.654	20.5182	25.4463
887.333	20.5686	25.462
889.012	20.5434	25.501
890.692	20.577	25.4698
892.371	20.5406	25.4346
894.05	20.5714	25.5127
895.729	20.5728	25.4815
897.408	20.4817	25.4151
899.087	20.4663	25.4893
900.767	20.4635	25.4776
902.446	20.4537	25.4425
904.125	20.4551	25.4229
905.804	20.4579	25.4776
907.483	20.4383	25.4503
909.162	20.4467	25.4034
910.842	20.4467	25.4854
912.521	20.357	25.419
914.2	20.4327	25.3761
915.879	20.4285	25.4073
917.558	20.3766	25.4346
919.237	20.4313	25.3995
920.917	20.3935	25.4229
922.596	20.3794	25.4385
924.275	20.3682	25.4307
925.954	20.4075	25.4268
927.633	20.357	25.4425
929.312	20.3963	25.4425
930.992	20.3836	25.3995
932.671	20.3388	25.4385
934.35	20.3248	25.4268
936.029	20.3304	25.3956
937.708	20.3668	25.3956
939.387	20.3556	25.419
941.067	20.3444	25.3956
942.746	20.3402	25.4034
944.425	20.3248	25.4463
946.104	20.322	25.4658
947.783	20.2996	25.4307
949.462	20.3038	25.4893
951.142	20.294	25.4581
952.821	20.2884	25.4463
954.5	20.2743	25.4698
956.179	20.2687	25.4346
957.858	20.2197	25.462
959.537	20.2085	25.4658
961.217	20.2281	25.4151
962.896	20.2239	25.462
964.575	20.1665	25.4425
966.254	20.2015	25.419
967.933	20.158	25.4658
969.612	20.1034	25.419
971.292	19.7601	25.4268
972.971	20.1188	25.462
974.65	20.1356	25.4112
976.329	20.116	25.4463
978.008	20.1174	25.4698
979.687	20.13	25.3995
981.367	20.1314	25.4541
983.046	20.0964	25.4425
984.725	20.116	25.4151
986.404	20.0992	25.4736
988.083	20.0992	25.4541
989.762	20.0936	25.4307
991.442	20.1188	25.4893
993.121	20.0964	25.4541
994.8	20.088	25.419
996.479	19.8245	25.419
998.158	20.0628	25.3722
999.837	20.0656	25.38
1001.52	20.0571	25.38
1003.2	20.0445	25.3488
1004.87	20.0193	25.3878
1006.55	20.0361	25.3683
1008.23	20.0459	25.341
1009.91	20.0473	25.38
1011.59	19.977	25.3683
1013.27	19.9852	25.3332
1014.95	19.9885	25.3644
1016.63	20.0025	25.3371
1018.31	19.9941	25.3371
1019.99	19.8399	25.3488
1021.67	19.9773	25.3059
1023.35	19.9703	25.3488
1025.02	19.9618	25.3371
1026.7	19.9801	25.3098
1028.38	19.8759	25.3527
1030.06	19.6982	25.341
1031.74	19.6634	25.3176
1033.42	19.882	25.3332
1035.1	19.9296	25.3098
1036.78	19.8483	25.3176
1038.46	19.9053	25.3254
1040.14	19.7822	25.2981
1041.82	19.7895	25.3371
1043.5	19.4307	25.3254
1045.17	19.8329	25.2981
1046.85	19.8666	25.3371
1048.53	19.8483	25.3098
1050.21	19.8427	25.302
1051.89	19.8245	25.3176
1053.57	19.4307	25.2864
1055.25	19.697	25.3098
1056.93	19.8315	25.3137
1058.61	19.7453	25.2864
1060.29	19.8301	25.3293
1061.97	19.8217	25.3215
1063.65	19.7881	25.2942
1065.32	19.7951	25.3137
1067	19.7825	25.2942
1068.68	19.7545	25.302
1070.36	19.7447	25.3059
1072.04	19.7475	25.2786
1073.72	19.7447	25.3254
1075.4	19.6339	25.302
1077.08	19.7601	25.2786
1078.76	19.7278	25.2981
1080.44	19.6325	25.2708
1082.12	19.6143	25.2981
1083.8	19.6998	25.2864
1085.47	19.7334	25.263
1087.15	19.732	25.2903
1088.83	19.7208	25.2552
1090.51	19.718	25.2279
1092.19	19.6872	25.2708
1093.87	19.7026	25.2591
1095.55	19.6634	25.2396
1097.23	19.6452	25.2708
1098.91	19.6157	25.2591
1100.59	19.5877	25.2396
1102.27	19.3579	25.2669
1103.95	19.4611	25.2435
1105.62	19.5513	25.2318
1107.3	19.5879	25.2552
1108.98	19.3158	25.2396
1110.66	19.4518	25.224
1112.34	19.4153	25.2006
1114.02	19.4896	25.2552
1115.7	19.4924	25.224
1117.38	19.4868	25.2084
1119.06	19.4644	25.2045
1120.74	19.4588	25.2435
1122.42	19.4462	25.2123
1124.1	19.4392	25.2045
1125.77	19.4153	25.2006
1127.45	19.4195	25.2396
1129.13	19.3985	25.2084
1130.81	19.3971	25.2201
1132.49	19.435	25.1577
1134.17	19.4742	25.1928
1135.85	19.3845	25.224
1137.53	19.3158	25.2045
1139.21	19.285	25.263
1140.89	18.9921	25.263
1142.57	19.3355	25.2201
1144.25	19.3425	25.2669
1145.92	19.4392	25.2474
1147.6	19.4952	25.2123
1149.28	19.5064	25.2747
1150.96	19.5387	25.2474
1152.64	19.4784	25.2123
1154.32	19.498	25.2786
1156	19.5302	25.2552
1157.68	19.484	25.2396
1159.36	19.4658	25.2903
1161.04	19.4644	25.263
1162.72	19.4293	25.2162
1164.4	19.4223	25.2591
1166.07	19.4097	25.2357
1167.75	19.4055	25.2162
1169.95	19.4111	25.2474
1171.63	19.3691	25.2201
1173.31	19.4055	25.2435
1174.99	19.3985	25.2591
1176.67	19.3747	25.2318
1178.35	19.3621	25.2786
1180.02	19.3649	25.2786
1181.7	19.3677	25.2279
1183.38	19.3971	25.2084
1185.06	19.3957	25.2084
1186.74	19.3803	25.1655
1188.42	19.3677	25.1928
1190.1	19.3733	25.1811
1191.78	19.3439	25.1655
1193.46	19.3046	25.1967
1195.14	19.2191	25.1772
1196.82	19.1154	25.1538
1198.5	19.32	25.1889
1200.17	19.2822	25.1616
1201.85	19.1281	25.1382
1203.53	19.2766	25.1733
1205.21	19.2654	25.1499
1206.89	19.2472	25.1265
1208.57	19.2346	25.1694
1210.25	19.2551	25.1421
1211.93	19.2369	25.1382
1213.61	19.232	25.1577
1215.29	19.1608	25.1421
1216.97	19.2079	25.1226
1218.65	19.2131	25.1577
1220.33	19.1126	25.1382
1222.01	18.9245	25.1226
1223.69	18.8366	25.1499
1225.36	19.0075	25.1304
1227.04	18.8002	25.1187
1228.72	18.9052	25.1538
1230.4	19.0594	25.1265
1232.08	19.0272	25.107
1233.76	19.0776	25.1343
1235.44	18.5451	25.1226
1237.12	19.1014	25.107
1238.8	19.0888	25.146
1240.48	19.1099	25.1148
1242.16	19.1225	25.1031
1243.84	19.1365	25.1343
1245.51	19.1379	25.1109
1247.2	19.1281	25.1031
1248.87	19.1281	25.1109
1250.55	19.1505	25.1109
1252.23	19.1323	25.0953
1253.91	18.8016	25.0953
1255.59	18.9627	25.1031
1257.27	19.1351	25.0835
1258.95	19.1126	25.0835
1260.63	19.0944	25.1226
1262.31	19.016	25.0875
1263.99	19.072	25.0835
1265.66	19.0706	25.0719
1267.34	19.1168	25.0992
1269.02	19.093	25.0719
1270.7	19.086	25.0641
1272.38	19.0874	25.0679
1274.06	19.079	25.0484
1275.74	19.0762	25.1187
1277.42	19.0412	25.1109
1279.1	19.0384	25.0719
1280.78	19.0118	25.1187
1282.46	18.9991	25.1031
1284.14	18.9865	25.0835
1285.82	18.9823	25.1304
1287.5	18.9627	25.1265
1289.17	18.9333	25.0953
1290.85	18.9487	25.146
1292.53	18.9109	25.1187
1294.21	18.9305	25.0835
1295.89	18.9291	25.146
1297.57	18.9151	25.1109
1299.25	18.9109	25.107
1300.93	18.9081	25.1499
1302.61	18.8997	25.1265
1304.29	18.8828	25.1226
1305.97	18.8772	25.1304
1307.65	18.873	25.1031
1309.32	18.852	25.1148
1311	18.8128	25.1226
1312.68	18.8184	25.0835
1314.36	18.8254	25.0913
1316.04	18.8156	25.0992
1317.72	18.8506	25.0679
1319.4	18.8576	25.0797
1321.08	18.5199	25.0913
1322.76	18.8114	25.0757
1324.44	18.8212	25.0797
1326.12	18.803	25.1031
1327.8	18.8002	25.0953
1329.47	18.8198	25.1148
1331.15	18.8086	25.1265
1332.83	18.824	25.0875
1334.51	18.8296	25.0913
1336.19	18.8156	25.1343
1337.87	18.7553	25.1109
1339.55	18.8044	25.1148
1341.23	18.7861	25.146
1342.91	18.7918	25.1148
1344.59	18.824	25.1538
1346.27	18.8184	25.1616
1347.95	18.7889	25.1187
1349.62	18.7721	25.1694
1351.3	18.7553	25.1421
1352.98	18.7553	25.107
1354.66	18.7483	25.1655
1356.34	18.7315	25.1265
1358.02	18.7245	25.1148
1359.7	18.7077	25.1499
1361.38	18.2536	25.1187
1363.06	18.3307	25.146
1364.74	18.6586	25.1499
1366.42	18.2214	25.1109
1368.1	18.6446	25.0797
1369.77	18.5073	25.0992
1371.45	18.618	25.0757
1373.13	18.6026	25.0641
1374.81	18.5998	25.0835
1376.49	18.572	25.0523
1378.17	18.5293	25.0602
1379.85	18.5563	25.0719
1381.53	18.5521	25.0562
1383.21	18.241	25.0641
1384.89	18.5143	25.0641
1386.57	18.5493	25.0484
1388.25	18.5185	25.0641
1389.92	18.5199	25.0602
1391.6	18.5087	25.0406
1393.28	18.3994	25.0679
1394.96	18.5017	25.0562
1396.64	18.4989	25.0367
1398.32	18.4485	25.0797
1400	18.4511	25.0562
1401.68	18.4274	25.0445
1403.36	18.405	25.0797
1405.04	18.44	25.0484
1406.72	18.44	25.0367
1408.4	18.4246	25.0719
1410.07	18.454	25.0523
1411.75	18.4638	25.0406
1413.43	18.4708	25.0562
1415.11	18.3854	25.0367
1416.79	18.4764	25.0406
1418.47	18.3559	25.0445
1420.15	18.5073	25.0289
1421.83	18.5059	25.0602
1423.51	18.4975	25.0406
1425.19	18.447	25.0328
1426.87	18.4863	25.0602
1428.55	18.4891	25.0328
1430.22	18.4961	25.0211
1431.9	18.4961	25.0562
1433.58	18.4989	25.0328
1435.26	18.4779	25.0172
1436.94	18.4638	25.0445
1438.62	18.4722	25.025
1440.3	18.4708	25.0055
1441.98	18.4652	25.0289
1443.66	18.44	25.0211
1445.34	18.412	24.9977
1447.02	18.4218	25.0133
1448.7	18.3699	25.0484
1450.37	18.3601	25.025
1452.05	18.3461	24.9977
1453.73	18.3419	25.0523
1455.41	18.3391	25.0289
1457.09	18.3097	25.0289
1458.77	18.2761	25.0523
1460.45	18.2761	25.0367
1462.13	18.2508	25.0523
1463.81	18.2747	25.0679
1465.49	18.2062	25.0445
1467.17	18.1752	25.0835
1468.85	18.0589	25.0797
1470.52	18.1569	25.0523
1472.2	18.1962	25.0875
1473.88	18.1658	25.0679
1475.56	18.1934	25.0172
1477.24	18.1934	25.0797
1478.92	18.2102	25.0797
1480.6	18.1766	25.0328
1482.28	18.1766	25.0835
1483.96	18.185	25.0641
1485.64	18.1597	25.0289
1487.32	18.1527	25.0757
1489	18.1836	25.0367
1490.67	18.2186	25.0289
1492.35	18.2592	25.0523
1494.03	18.255	25.0172
1495.71	18.2592	25.0172
1497.39	18.2733	24.9977
1499.07	18.2634	24.986
1500.75	18.2662	24.9665
1502.43	18.2901	25.0172
1504.11	18.2648	25.0055
1505.79	18.2494	24.9704
1507.47	18.2719	25.0016
1509.15	18.2943	24.9938
1510.82	18.2845	24.9665
1512.5	18.2775	24.9587
1514.18	18.2915	24.9899
1515.86	18.2859	24.9743
1517.54	18.2845	24.947
1519.22	18.2775	24.9977
1520.9	18.2789	24.9938
1522.58	18.2747	24.9821
1524.26	18.2747	25.0133
1525.94	18.262	25.0016
1527.62	18.262	24.9587
1529.3	18.248	24.9626
1530.97	18.248	24.9899
1532.65	18.241	24.9743
1534.33	18.2452	24.947
1536.01	18.227	24.9938
1537.69	18.2214	24.9665
1539.37	18.213	24.9431
1541.05	18.206	25.0211
1542.73	18.2018	25.0172
1544.41	18.2004	24.9977
1546.09	18.1906	25.0367
1547.77	18.1878	25.0133
1549.45	18.1794	25.0016
1551.12	18.1696	25.0367
1552.8	18.0701	25.0055
1554.48	18.1583	24.9938
1556.16	18.1373	25.0367
1557.84	18.1401	25.0094
1559.52	18.1331	25.0016
1561.2	18.1317	25.0367
1562.88	18.1261	25.0094
1564.56	18.1107	25.0289
1566.24	18.1051	25.0328
1567.92	17.7183	24.9938
1569.6	18.0953	25.0367
1571.27	18.0925	25.0367
1572.95	18.0981	25.0016
1574.63	18.0911	25.0445
1576.31	18.0617	25.0133
1577.99	18.0364	25.0055
1579.67	18.0224	25.0328
1581.35	18.0224	25.0094
1583.03	18.0238	25.0328
1584.71	17.9986	25.0484
1586.39	18.0168	25.0289
1588.07	18.0224	25.0757
1589.75	18.0266	25.0445
1591.42	18.0392	25.0289
1593.1	18.035	25.0719
1594.78	18.0392	25.0406
1596.46	18.0729	25.0406
1598.14	18.0434	25.0641
1599.82	18.0168	25.0328
1601.5	17.8389	25.0719
1603.18	18.007	25.0641
1604.86	17.9986	25.0211
1606.54	18.0084	25.0835
1608.22	18.0084	25.0445
1609.9	18.0084	25.0172
1611.57	17.6921	25.0641
1613.25	17.7632	25.0367
1614.93	17.4815	25.0484
1616.61	17.4731	25.0641
1618.29	18.0056	25.025
1619.97	18.014	25.0602
1621.65	18.0098	25.0406
1623.33	17.9818	25.0016
1625.01	17.9678	25.0602
1626.69	17.9509	25.0172
1628.37	17.9369	24.9899
1630.05	17.944	25.0211
1631.72	17.745	24.9899
1633.4	17.9299	24.986
1635.08	17.5726	24.9977
1636.76	17.6903	24.9626
1638.44	17.8851	24.9899
1640.12	17.8332	24.9977
1641.8	17.8781	24.9743
1643.48	17.78	25.0094
1645.16	17.8683	24.9821
1646.84	18.0603	24.9509
1648.52	17.9986	24.9899
1650.2	17.9608	24.9509
1651.87	17.9804	24.9314
1653.55	17.9636	24.9704
1655.23	17.9902	24.9509
1656.91	17.9846	24.9275
1658.59	17.9355	24.9743
1660.27	17.9678	24.9626
1661.95	17.815	24.9353
1663.63	17.9538	24.9626
1665.31	17.8893	24.9509
1666.99	17.8543	24.9197
1668.67	17.8389	24.9665
1670.35	17.8234	24.947
1672.02	17.8487	24.9119
1673.7	17.9145	24.947
1675.38	17.9215	24.9275
1677.06	17.8851	24.908
1678.74	17.9369	24.9314
1680.42	17.9229	24.908
1682.1	17.9341	24.9002
1683.78	17.9215	24.9119
1685.46	17.9454	24.9119
1687.14	17.9902	24.9002
1688.82	18.0056	24.9002
1690.5	17.9818	24.9353
1692.17	17.9005	24.9236
1693.85	17.8052	24.8729
1695.53	17.8201	24.9041
1697.21	17.5936	24.9158
1698.89	17.8101	24.9158
1700.57	17.6062	24.9197
1702.25	17.78	24.9431
1703.93	17.8206	24.9197
1705.61	17.8276	24.9353
1707.29	17.8164	24.9548
1708.97	17.794	24.8924
1710.65	17.7534	24.908
1712.32	17.752	24.9236
1714	17.752	24.9002
1715.68	17.7492	24.9392
1717.36	17.7646	24.947
1719.04	17.7492	24.9119
1720.72	17.7688	24.9626
1722.4	17.7688	24.9548
1724.08	17.7169	24.9314
1725.76	17.759	24.9782
1727.44	17.7604	24.9548
1729.12	17.759	24.9431
1730.8	17.7436	24.9782
1732.47	17.7394	24.908
1734.15	17.7267	24.8963
1735.83	17.7295	24.9041
1737.51	17.6791	24.8963
1739.19	17.7169	24.8729
1740.87	17.7155	24.8885
1742.55	17.6917	24.8729
1744.23	17.67	24.8807
1745.91	17.6945	24.8573
1747.59	17.6805	24.869
1749.27	17.6917	24.8807
1750.95	17.6903	24.8729
1752.62	17.7281	24.8612
1754.3	17.6777	24.869
1755.98	17.6595	24.869
1757.66	17.6441	24.8729
1759.34	17.66	24.8495
1761.02	17.6076	24.8924
1762.7	17.6118	24.869
1764.38	17.5824	24.8534
1766.06	17.5754	24.8573
1767.74	17.5782	24.8729
1769.42	17.5544	24.8651
1771.1	17.5362	24.8573
1772.77	17.5348	24.8846
1774.45	17.5376	24.8612
1776.13	17.5306	24.8456
1777.81	17.5221	24.8495
1779.49	17.5236	24.8651
1781.17	17.5264	24.8651
1782.85	17.5025	24.8495
1784.53	17.3656	24.8612
1786.21	17.2573	24.8573
1787.89	17.4675	24.8417
1789.57	17.4661	24.8417
1791.25	17.4395	24.8807
1792.92	17.4367	24.8456
1794.6	17.4325	24.8456
1796.28	17.4156	24.8378
1797.96	17.5221	24.8378
1799.64	17.3918	24.8378
1801.32	17.3806	24.8261
1803	17.3778	24.8222
1804.68	17.3652	24.83
1806.36	17.361	24.8222
1808.04	17.3554	24.8183
1809.72	17.347	24.8261
1811.4	17.3498	24.8027
1813.07	17.3456	24.7988
1814.75	17.3288	24.8066
1816.43	17.333	24.8183
1818.11	17.3204	24.8417
1819.79	17.3176	24.791
1821.47	17.3162	24.7871
1823.15	17.3119	24.7949
1824.83	17.2923	24.7871
1826.51	17.2923	24.7832
1828.19	17.2797	24.7793
1829.87	17.2783	24.7754
1831.55	17.2671	24.7715
1833.22	17.2265	24.7637
1834.9	17.2643	24.7598
1836.58	17.2573	24.752
1838.26	17.2531	24.7559
1839.94	17.2545	24.7481
1841.62	17.2503	24.7481
1843.3	17.2405	24.7403
1844.98	17.2405	24.7403
1846.66	17.2461	24.7793
1848.34	17.2349	24.8027
1850.02	17.2461	24.7871
1851.7	17.2363	24.8027
1853.37	17.2377	24.8105
1855.06	17.2447	24.8066
1856.73	17.2503	24.791
1858.41	17.3003	24.7949
1860.09	17.2821	24.8222
1861.77	17.1816	24.83
1863.45	17.312	24.7988
1865.13	17.2531	24.8261
1866.81	17.2685	24.8261
1868.49	17.2699	24.8183
1870.17	17.2671	24.8027
1871.85	17.3095	24.8456
1873.52	17.1464	24.8183
1875.2	17.1998	24.8105
1876.88	17.2148	24.8105
1878.56	17.2236	24.8261
1880.24	17.1984	24.8261
1881.92	17.2139	24.8066
1883.6	17.2923	24.8495
1885.28	17.2657	24.83
1886.96	17.2545	24.8144
1888.64	17.2489	24.83
1890.32	17.2125	24.8456
1892	17.2209	24.8222
1893.67	17.2279	24.83
1895.35	17.2321	24.8495
1897.04	17.1718	24.83
1898.71	17.3347	24.8378
1900.39	17.2096	24.8456
1902.07	17.2111	24.8378
1903.75	17.197	24.8339
1905.43	17.1998	24.8534
1907.11	17.2195	24.8378
1908.79	17.1942	24.8417
1910.47	17.1928	24.8612
1912.15	17.1942	24.8495
1913.83	17.3312	24.8612
1915.5	17.1774	24.8729
1917.18	17.1732	24.8534
1918.86	17.176	24.8885
1920.54	17.155	24.8807
1922.22	17.0065	24.8612
1923.9	17.19	24.9002
1925.58	17.2265	24.8729
1927.26	17.0009	24.8651
1928.94	17.0779	24.8846
1930.62	16.9573	24.8651
1932.3	16.7949	24.9002
1933.97	17.1354	24.8924
1935.65	17.0667	24.8729
1937.33	17.1298	24.9158
1939.01	17.1452	24.8807
1940.69	17.1298	24.8807
1942.37	17.1228	24.9002
1944.05	17.1214	24.8807
1945.73	17.1508	24.9002
1947.41	17.1158	24.8963
1949.09	17.183	24.8807
1950.77	17.1424	24.9197
1952.45	16.9911	24.8885
1954.12	17.1242	24.8768
1955.8	17.0233	24.9197
1957.48	17.0331	24.8924
1959.16	16.9952	24.9119
1960.84	17.0303	24.908
1962.52	16.8061	24.8846
1964.2	16.9705	24.9197
1965.88	17.0513	24.8963
1967.56	17.0065	24.8924
1969.24	17.0289	24.9275
1970.92	16.9434	24.8924
1972.6	16.9154	24.8963
1974.27	16.9084	24.9197
1975.95	16.9028	24.8924
1977.63	16.708	24.9314
1979.31	16.9154	24.8807
1980.99	16.4445	24.8417
1982.67	16.9532	24.9041
1984.35	16.9602	24.869
1986.03	16.9588	24.8534
1987.71	16.9672	24.8924
1989.39	16.9868	24.869
1991.07	16.9784	24.869
1992.75	16.984	24.8768
1994.43	16.9672	24.8456
1996.1	16.963	24.8651
1997.79	16.9658	24.8573
1999.46	16.9728	24.8339
2001.14	16.9686	24.8729
2002.82	16.9098	24.8417
2004.5	16.9532	24.8339
2006.18	16.9504	24.869
2007.86	16.942	24.8378
2009.54	16.7991	24.8378
2011.22	16.9266	24.8573
2012.9	16.9182	24.8339
2014.58	16.9126	24.8612
2016.25	16.9322	24.8456
2017.93	16.9252	24.8183
2019.61	16.9056	24.8573
2021.29	16.8986	24.8417
2022.97	16.8986	24.8183
2024.65	16.8832	24.8534
2026.33	16.7234	24.8222
2028.01	16.8565	24.8144
2029.69	16.8411	24.8417
2031.37	16.8383	24.8183
2033.05	16.8537	24.7676
2034.72	16.8747	24.8105
2036.4	16.7626	24.7676
2038.08	16.8944	24.7598
2039.76	16.8888	24.7481
2041.44	16.8972	24.7871
2043.12	16.8874	24.7559
2044.8	16.8915	24.752
2046.48	16.8677	24.7364
2048.16	16.8495	24.7715
2049.84	16.8327	24.752
2051.52	16.8061	24.7481
2053.2	16.7893	24.7442
2054.87	16.8444	24.7871
2056.55	16.7682	24.752
2058.23	16.757	24.7129
2059.91	16.7388	24.7286
2061.59	16.7222	24.7364
2063.27	16.6723	24.7129
2064.95	16.6431	24.7129
2066.63	16.6253	24.7208
2068.31	16.6239	24.7208
2069.99	16.6155	24.7129
2071.67	16.6071	24.7091
2073.35	16.5917	24.7091
2075.02	16.5735	24.7051
2076.7	16.5594	24.7091
2078.39	16.5076	24.7091
2080.06	16.2638	24.6974
2081.74	16.5566	24.6974
2083.42	16.5496	24.6974
2085.1	16.53	24.6974
2086.78	16.5188	24.6974
2088.46	16.5034	24.7013
2090.14	16.4866	24.6896
2091.82	16.4535	24.6896
2093.5	16.4782	24.6896
2095.17	16.4613	24.6974
2096.86	16.4585	24.6934
2098.54	16.4291	24.6934
2100.21	16.4347	24.6896
2101.89	16.4095	24.6856
2103.57	16.4123	24.6974
2105.25	16.4207	24.7013
2106.93	16.4193	24.7013
2108.61	16.4221	24.6856
2110.29	16.3492	24.6934
2111.97	16.4333	24.6974
2113.65	16.4627	24.7013
2115.32	16.4726	24.6818
2117	16.4992	24.6544
2118.68	16.509	24.6466
2120.36	16.0998	24.6622
2122.04	16.4922	24.6856
2123.72	16.5763	24.67
2125.4	16.5721	24.6544
2127.08	16.5945	24.6505
2128.76	16.6001	24.6856
2130.44	16.6015	24.6856
2132.12	16.5538	24.6778
2133.8	16.6351	24.6856
2135.47	16.6351	24.7051
2137.15	16.6085	24.6818
2138.83	16.5987	24.6818
2140.51	16.6127	24.6856
2142.19	16.6113	24.6818
2143.87	16.6085	24.6739
2145.55	16.6099	24.67
2147.23	16.6113	24.6856
2148.91	16.5552	24.6974
2150.59	16.6015	24.6778
2152.27	16.6211	24.6818
2153.95	16.5973	24.6856
2155.62	16.5903	24.6739
2157.3	16.5791	24.6661
2158.98	16.5664	24.6856
2160.66	16.5594	24.6818
2162.34	16.5566	24.6739
2164.02	16.5538	24.6778
2165.7	16.5412	24.7442
2167.38	16.5272	24.7286
2169.06	16.5342	24.7129
2170.74	16.4497	24.752
2172.42	16.4081	24.7364
2174.1	16.4633	24.7169
2175.77	16.4699	24.7208
2177.45	16.4053	24.7559
2179.14	16.502	24.752
2180.81	16.5174	24.7325
2182.49	16.474	24.7637
2184.17	16.3156	24.7481
2185.85	16.4796	24.7403
2187.53	16.1741	24.7832
2189.21	16.3619	24.7598
2190.89	16.4333	24.7559
2192.57	16.2918	24.7871
2194.25	16.3717	24.7676
2195.92	16.4403	24.7715
2197.61	16.4515	24.791
2199.28	16.4557	24.7793
2200.96	16.4642	24.7793
2202.64	16.467	24.7949
2204.32	16.4698	24.7793
2206	16.4754	24.7715
2207.68	16.495	24.7988
2209.36	16.5062	24.7832
2211.04	16.4575	24.7676
2212.72	16.5006	24.7949
2214.4	16.4529	24.7754
2216.07	16.3997	24.7481
2217.75	16.4403	24.791
2219.43	16.4613	24.7676
2221.11	16.3717	24.7559
2222.79	16.4011	24.7949
2224.47	16.4333	24.7715
2226.15	16.4165	24.7559
2227.83	16.4319	24.7793
2229.51	16.4291	24.752
2231.19	16.4109	24.7247
2232.87	16.4025	24.7793
2234.55	16.3885	24.7403
2236.22	16.3759	24.7442
2237.9	16.3478	24.7793
2239.58	16.2596	24.7559
2241.26	16.3128	24.7598
2242.94	16.2932	24.7871
2244.62	16.2918	24.7598
2246.3	16.2862	24.7559
2247.98	16.2694	24.7754
2249.66	16.1531	24.7559
2251.34	16.2694	24.7559
2253.02	16.261	24.752
2254.7	16.2357	24.7637
2256.37	16.2568	24.7559
2258.05	16.2511	24.7676
2259.73	16.2427	24.7676
2261.41	16.2245	24.7871
2263.09	16.2455	24.7676
2264.77	16.2329	24.7715
2266.45	16.2035	24.7988
2268.13	16.2175	24.7676
2269.81	16.2259	24.7598
2271.49	16.2105	24.7949
2273.17	16.2021	24.7364
2274.85	16.2007	24.7208
2276.52	16.2063	24.7129
2278.2	16.2007	24.7208
2279.89	16.1811	24.7051
2281.56	16.1404	24.6856
2283.24	16.1713	24.7091
2284.92	16.1965	24.6934
2286.6	16.2385	24.6934
2288.28	16.3198	24.6856
2289.96	16.2557	24.6739
2291.64	16.3324	24.7208
2293.32	16.3562	24.6661
2295	16.3773	24.6739
2296.68	16.4095	24.67
2298.36	16.4473	24.6544
2300.04	16.4319	24.6466
2301.71	16.4333	24.6622
2303.39	16.4095	24.6583
2305.07	16.4613	24.6466
2306.75	16.4347	24.6505
2308.43	16.4403	24.6583
2310.11	16.4445	24.6427
2311.79	16.4179	24.6505
2313.47	16.4025	24.6818
2315.15	16.4123	24.6466
2316.82	16.4039	24.6505
2318.5	16.3885	24.6583
2320.18	16.3492	24.6388
2321.86	16.3969	24.6388
2323.54	16.4109	24.6934
2325.22	16.3843	24.6388
2326.9	16.3661	24.6427
2328.58	16.359	24.6427
2330.26	16.3675	24.6388
2331.94	16.3633	24.6193
2333.62	16.3534	24.6349
2335.3	16.3436	24.6388
2336.97	16.3843	24.6388
2338.65	16.331	24.631
2340.33	16.3212	24.6427
2342.01	16.303	24.6427
2343.69	16.2904	24.6232
2345.37	16.1741	24.6232
2347.05	16.31	24.67
2348.73	16.2764	24.5959
2350.41	16.3142	24.5803
2352.09	16.2666	24.6076
2353.77	16.2638	24.6544
2355.45	16.2399	24.6739
2357.12	16.2189	24.6739
2358.8	16.1713	24.7091
2360.48	16.2469	24.7129
2362.16	15.9204	24.7169
2363.84	16.1951	24.7325
2365.52	16.1741	24.7676
2367.2	16.09	24.7442
2368.88	16.1951	24.7403
2370.56	16.2105	24.7988
2372.24	16.2133	24.7637
2373.92	16.2105	24.7481
2375.6	16.1334	24.7871
2377.27	16.2161	24.7676
2378.95	16.2441	24.7442
2380.64	16.2399	24.752
2382.31	16.2049	24.7754
2383.99	16.1979	24.7949
2385.67	16.2315	24.7637
2387.35	16.2511	24.7598
2389.03	16.2596	24.8183
2390.71	16.2497	24.7715
2392.39	16.2217	24.7481
2394.07	16.1867	24.7676
2395.75	16.2147	24.7754
2397.43	16.2091	24.7832
2399.11	16.2329	24.7559
2400.79	15.9274	24.7715
2402.46	16.2511	24.8144
2404.14	16.2091	24.7442
2405.82	16.1419	24.7169
2407.5	16.106	24.7286
2409.18	16.0466	24.7013
2410.86	16.0466	24.6739
2412.54	15.8013	24.6934
2414.22	16.0606	24.6583
2415.9	16.062	24.6583
2417.58	16.062	24.6466
2419.26	16.055	24.6388
2420.94	16.0592	24.6583
2422.61	16.0437	24.6271
2424.29	16.0227	24.6232
2425.97	16.0353	24.6232
2427.65	15.8994	24.6193
2429.33	15.9891	24.6037
2431.01	16.0143	24.6076
2432.69	16.0031	24.6076
2434.37	15.9751	24.6115
2436.05	15.9597	24.6115
2437.73	15.919	24.5998
2439.41	15.9611	24.5959
2441.09	15.9541	24.6037
2442.76	15.9274	24.6037
2444.44	15.933	24.5998
2446.12	15.9092	24.5803
2447.8	15.9541	24.5881
2449.48	15.9078	24.5881
2451.16	15.9232	24.5881
2452.84	15.8337	24.5881
2454.52	15.8297	24.5881
2456.2	15.7286	24.592
2457.88	15.8574	24.5959
2459.56	15.8293	24.592
2461.24	15.8265	24.5959
2462.91	15.8125	24.6037
2464.59	15.8181	24.5803
2466.27	15.8588	24.5842
2467.95	15.8448	24.5881
2469.63	15.8938	24.5881
2471.31	15.8812	24.5803
2472.99	15.9162	24.5764
2474.67	15.9148	24.5803
2476.35	15.9134	24.5881
2478.03	15.9204	24.6193
2479.71	15.9176	24.5764
2481.39	15.912	24.5725
2483.06	15.905	24.5803
2484.74	15.8952	24.5842
2486.42	15.8924	24.5959
2488.1	15.8952	24.5686
2489.78	15.8364	24.5725
2491.46	15.8293	24.5764
2493.14	15.8392	24.6232
2494.82	15.8237	24.5725
2496.5	15.7901	24.5686
2498.18	15.7775	24.5803
2499.86	15.7509	24.5881
2501.54	15.7116	24.5725

## Sheet: Fig. 4d
Control	Mean	SD	Sample 1	Sample 2	Sample 3	Sample 4	Sample 5	Sample 6
0	24.8	0.59	25.4	25.16	25.43	24.18	24.36	24.28
50	23.19	0.72	23.75	23.35	24.24	22.33	22.75	22.73
100	22.48	0.65	22.93	22.66	23.19	21.32	22.41	22.38
200	20.67	0.58	20.9	20.74	21.61	19.85	20.47	20.45
300	19.95	0.81	20.56	19.85	21.26	19.18	19.58	19.27
400	17.68	0.72	18.18	18.03	18.47	16.45	17.52	17.44
500	16.24	0.75	16.66	16.55	17.17	15.14	16.34	15.58
Target	Mean	SD	Sample 1	Sample 2	Sample 3	Sample 4	Sample 5	Sample 6
0	26.5	0.6	26.92	26.53	25.39	26.82	27	26.34
50	26.28	0.45	26.5	26.24	25.6	26.44	26.91	25.99
100	26.13	0.6	26.56	26.04	25.17	26.49	26.77	25.75
200	25.93	0.6	26.27	25.82	25.11	26.1	26.81	25.47
300	25.74	0.78	26.23	25.49	24.5	25.99	26.77	25.46
400	25.64	0.66	26.12	25.61	24.79	25.72	26.56	25.04
500	25.35	0.63	25.57	25.48	24.38	25.52	26.23	24.92
